# Supplementary material for: Nucleocapsid (N) Gene Mutations of SARS-CoV-2 Can Affect Real-Time RT-PCR Diagnostic and Impact False-Negative Results
Source: Viruses. 2021 Dec 10;13(12):2474. doi: 10.3390/v13122474 (PMC8707239; doi:10.3390/v13122474)
Supplement: Supplementary file 1 [file viruses-13-02474-s001.zip]

Archive with 1 entries (1 files):
- viruses-1460127-supplementary.xlsx
