# Supplementary material for: Nucleocapsid (N) Gene Mutations of SARS-CoV-2 Can Affect Real-Time RT-PCR Diagnostic and Impact False-Negative Results
Source: Viruses. 2021 Dec 10;13(12):2474. doi: 10.3390/v13122474 (PMC8707239; doi:10.3390/v13122474)
Supplement: Supplementary file 1 [file viruses-13-02474-s001.zip › viruses-1460127-supplementary.xlsx]

## Sheet: Planilha1
Supplementary Table S1. Mutations in gene N detected by sequencing.
ID Sample	Genome	Pangolin lineages	Epidemiological Week	Sample Collection Place	City	Regional Health Department (RHD)	Collection Date	Mutation
352465289	Genoma_Indels__819576_S196__2021-04-15.fasta	P.1	13	UNIDADE DE VIGILANCIA EM SAUDE	SAO JOAQUIM DA BARRA	DRS 08 FRANCA	2021-03-21	DEL28877-28886
352465710	Genoma_Indels__819632_S216__2021-04-15.fasta	P.1	13	UNIDADE DE VIGILANCIA EM SAUDE	SAO JOAQUIM DA BARRA	DRS 08 FRANCA	2021-03-21	DEL28877-28886
352637218	Genoma_Indels__barcode06__Mendelics_2021-04-08.fasta	P.1	12	PRONTO ATENDIMENTO SAO JOSE	CAMPINAS	DRS 07 CAMPINAS	2021-03-30	DEL28877-28894
352791909	Genoma_Indels__352791909_S238__2021-04-27.fasta	P.1	15	SANTA CASA DE PORTO FELIZ	PORTO FELIZ	DRS 16 SOROCABA	2021-04-07	DEL28877-28894
352792935	Genoma_Indels__352792935_S166__2021-04-27.fasta	P.1	15	UNIDADE SENTINELA COVID19	CAPAO BONITO	DRS 16 SOROCABA	2021-04-08	DEL28877-28894
352792963	Genoma_Indels__352792963_S198__2021-04-27.fasta	P.1	15	UNIDADE SENTINELA COVID19	CAPAO BONITO	DRS 16 SOROCABA	2021-04-08	DEL28877-28894
352900174	Genoma_Indels__barcode10__Mendelics_2021-04-24.fasta	P.1	15	PSF DR ANTONIO PIRES DE ALMEIDA PORTO FELIZ	PORTO FELIZ	DRS 16 SOROCABA	2021-04-14	DEL28877-28894
352916477	Genoma_Indels__15VE-But03_S3__Heidge_2021-04-26.fasta	P.1	15	AMBULATORIO DE ESPECIALIDADE V E MOGI MIRIM	MOGI MIRIM	DRS 14 SÃO JOÃO DA BOA VISTA	2021-04-15	DEL28877-28894
352917680	Genoma_Indels__352917680__Coutinho_2021-05-06.fasta	P.1	16	SECRETARIA DE SAUDE DE RAFARD	RAFARD	DRS 10 PIRACICABA	2021-04-16	DEL28877-28894
352966701	Genoma_Indels__352966701__Coutinho_2021-05-06.fasta	P.1	16	SECRETARIA DE SAUDE DE SAO PEDRO	SAO PEDRO	DRS 10 PIRACICABA	2021-04-20	DEL28877-28894
352966822	Genoma_Indels__352966822__Coutinho_2021-05-06.fasta	P.1	16	SECRETARIA DE SAUDE DE SAO PEDRO	SAO PEDRO	DRS 10 PIRACICABA	2021-04-20	DEL28877-28894
352988222	Genoma_Indels__352988222__Coutinho_2021-05-06.fasta	P.1	16	SECRETARIA MUNICIPAL DA SAUDE DE ITAPEVA SP	ITAPEVA	DRS 16 SOROCABA	2021-04-22	DEL28877-28894
353011879	Genoma_Indels__353011879__Coutinho_2021-05-06.fasta	P.1	16	CENTRO DE APOIO EPIDEMIOLOGICO	CRUZEIRO	DRS 17 TAUBATÉ	2021-04-22	DEL28877-28894
353015157	Genoma_Indels__353015157__Butantan_2021-05-01.fasta	P.1	16	HOSP MUN JOSANIAS CASTANHA BRAGA	SÃO PAULO	DRS 01 GRANDE SÃO PAULO	2021-04-23	DEL28877-28894
353021561	Genoma_Indels__353021561__Coutinho_2021-05-11.fasta	P.1	17	UNIDADE RESPIRATORIA NOVA HORTOLANDIA	HORTOLANDIA	DRS 07 CAMPINAS	2021-04-25	DEL28877-28894
353048617	Genoma_Indels__37402__Heidge_2021-05-06.fasta	P.1	17	SECRETARIA DE SAUDE DE SAO PEDRO	SAO PEDRO	DRS 10 PIRACICABA	2021-04-27	DEL28877-28894
353048686	Genoma_Indels__37403__Heidge_2021-05-06.fasta	P.1	17	SECRETARIA DE SAUDE DE SAO PEDRO	SAO PEDRO	DRS 10 PIRACICABA	2021-04-27	DEL28877-28894
353049691	Genoma_Indels__37730__Heidge_2021-05-06.fasta	P.1	17	CENTRO DE SAUDE II DR JOSE DE FELIPE E S PINHAL SP	ESPIRITO SANTO DO PINHAL	DRS 14 SÃO JOÃO DA BOA VISTA	2021-04-27	DEL28877-28894
353050310	Genoma_Indels__353050310__Coutinho_2021-05-11.fasta	P.1	17	CENTRO DE SAUDE DE AVAI	AVAI	DRS 06 BAURU	2021-04-27	DEL28877-28894
353050469	Genoma_Indels__353050469__Coutinho_2021-05-11.fasta	P.1	17	CENTRO DE SAUDE DE AVAI	AVAI	DRS 06 BAURU	2021-04-27	DEL28877-28894
353052332	Genoma_Indels__353052332__Coutinho_2021-05-11.fasta	P.1	17	CENTRO DE SAUDE DE AVAI	AVAI	DRS 06 BAURU	2021-04-27	DEL28877-28894
353052455	Genoma_Indels__353052455__Coutinho_2021-05-11.fasta	P.1	17	CENTRO DE SAUDE DE AVAI	AVAI	DRS 06 BAURU	2021-04-27	DEL28877-28894
353063758	Genoma_Indels__353063758__Coutinho_2021-05-11.fasta	P.1	17	UNIDADE DE VIGILANCIA EM SAUDE	SAO JOAQUIM DA BARRA	DRS 08 FRANCA	2021-04-27	DEL28877-28886
353064122	Genoma_Indels__353064122__Coutinho_2021-05-11.fasta	P.1	17	UNIDADE DE VIGILANCIA EM SAUDE	SAO JOAQUIM DA BARRA	DRS 08 FRANCA	2021-04-27	DEL28877-28886
353064202	Genoma_Indels__353064202__Coutinho_2021-05-11.fasta	P.1	17	UNIDADE DE VIGILANCIA EM SAUDE	SAO JOAQUIM DA BARRA	DRS 08 FRANCA	2021-04-27	DEL28877-28886
353064288	Genoma_Indels__353064288__Coutinho_2021-05-11.fasta	P.1	17	UNIDADE DE VIGILANCIA EM SAUDE	SAO JOAQUIM DA BARRA	DRS 08 FRANCA	2021-04-27	DEL28877-28886
353083655	Genoma_Indels__38519__Heidge_2021-05-06.fasta	P.1	17	CENTRO DE SAUDE II DR JOSE PAIONE MOCOCA	MOCOCA	DRS 14 SÃO JOÃO DA BOA VISTA	2021-04-29	DEL28877-28894
353087325	Genoma_Indels__38313__Heidge_2021-05-06.fasta	P.1	17	SECRETARIA DE SAUDE DE SAO PEDRO	SAO PEDRO	DRS 10 PIRACICABA	2021-04-29	DEL28877-28894
353087618	Genoma_Indels__38316__Heidge_2021-05-06.fasta	P.1	17	SECRETARIA DE SAUDE DE SAO PEDRO	SAO PEDRO	DRS 10 PIRACICABA	2021-04-29	DEL28877-28894
353140148	Genoma_Indels__39852__Heidge_2021-05-13.fasta	P.1	18	CENTRO DE SAUDE III DE AGUAS DE SAO PEDRO	AGUAS DE SAO PEDRO	DRS 10 PIRACICABA	2021-05-03	DEL28877-28894
353140620	Genoma_Indels__39854__Heidge_2021-05-13.fasta	P.1	18	CENTRO DE SAUDE III DE AGUAS DE SAO PEDRO	AGUAS DE SAO PEDRO	DRS 10 PIRACICABA	2021-05-04	DEL28877-28894
353147892	Genoma_Indels__39789__Heidge_2021-05-13.fasta	P.1	18	SECRETARIA DE SAUDE DE SAO PEDRO	SAO PEDRO	DRS 10 PIRACICABA	2021-05-04	DEL28877-28894
353174746	Genoma_Indels__barcode01__Mendelics_2021-05-10-Lote13-placa02.fasta	P.1	17	HOSPITAL MUNICIPAL DR WALDEMAR TEBALDI	AMERICANA	DRS 07 CAMPINAS	2021-05-04	DEL28877-28894
353174769	Genoma_Indels__barcode13__Mendelics_2021-05-10-Lote13-placa02.fasta	P.1	17	HOSPITAL MUNICIPAL DR WALDEMAR TEBALDI	AMERICANA	DRS 07 CAMPINAS	2021-05-04	DEL28877-28894
353228419	Genoma_Indels__barcode80__Mendelics_2021-05-19-Lote14-placa01.fasta	P.1	19	HOSPITAL MUNICIPAL REYNALDO GUERRA CAJATI	CAJATI	DRS 12 REGISTRO	2021-05-10	DEL28877-28894
353228505	Genoma_Indels__353228505__Coutinho_2021-05-30.fasta	P.1	20	CENTRO DE SAUDE III DE AGUAS DE SAO PEDRO	AGUAS DE SAO PEDRO	DRS 10 PIRACICABA	2021-05-10	DEL28877-28894
353228940	Genoma_Indels__barcode52__Mendelics_2021-05-19-Lote14-placa01.fasta	P.1	19	HOSPITAL MUNICIPAL REYNALDO GUERRA CAJATI	CAJATI	DRS 12 REGISTRO	2021-05-10	DEL28877-28894
353229595	Genoma_Indels__41757__Heidge_2021-05-28.fasta	P.1	20	SECRETARIA DE SAUDE DE SAO PEDRO	SAO PEDRO	DRS 10 PIRACICABA	2021-05-10	DEL28877-28894
353230490	Genoma_Indels__353230490__Coutinho_2021-05-30.fasta	P.1	20	CENTRO DE SAUDE III DE AGUAS DE SAO PEDRO	AGUAS DE SAO PEDRO	DRS 10 PIRACICABA	2021-05-09	DEL28877-28894
353230633	Genoma_Indels__barcode63__Mendelics_2021-05-19-Lote14-placa01.fasta	P.1	19	HOSPITAL MUNICIPAL REYNALDO GUERRA CAJATI	CAJATI	DRS 12 REGISTRO	2021-05-10	DEL28877-28894
353230702	Genoma_Indels__41815__Heidge_2021-05-28.fasta	P.1	20	CENTRO DE SAUDE III DE AGUAS DE SAO PEDRO	AGUAS DE SAO PEDRO	DRS 10 PIRACICABA	2021-05-09	DEL28877-28894
353230808	Genoma_Indels__barcode28__Mendelics_2021-05-19-Lote14-placa01.fasta	P.1	19	HOSPITAL MUNICIPAL REYNALDO GUERRA CAJATI	CAJATI	DRS 12 REGISTRO	2021-05-10	DEL28877-28894
353231177	Genoma_Indels__barcode87__Mendelics_2021-05-19-Lote14-placa01.fasta	P.1	19	HOSPITAL MUNICIPAL REYNALDO GUERRA CAJATI	CAJATI	DRS 12 REGISTRO	2021-05-10	DEL28877-28894
353231565	Genoma_Indels__barcode92__Mendelics_2021-05-19-Lote14-placa01.fasta	P.1	19	HOSPITAL MUNICIPAL REYNALDO GUERRA CAJATI	CAJATI	DRS 12 REGISTRO	2021-05-10	DEL28877-28894
353231827	Genoma_Indels__barcode85__Mendelics_2021-05-19-Lote14-placa01.fasta	P.1	19	HOSPITAL MUNICIPAL REYNALDO GUERRA CAJATI	CAJATI	DRS 12 REGISTRO	2021-05-10	DEL28877-28894
353232177	Genoma_Indels__41822__Heidge_2021-05-28.fasta	P.1	20	CENTRO DE SAUDE III DE AGUAS DE SAO PEDRO	AGUAS DE SAO PEDRO	DRS 10 PIRACICABA	2021-05-10	DEL28877-28894
353234361	Genoma_Indels__barcode49__Mendelics_2021-05-19-Lote14-placa01.fasta	P.1	19	HOSPITAL MUNICIPAL REYNALDO GUERRA CAJATI	CAJATI	DRS 12 REGISTRO	2021-05-10	DEL28877-28894
353235215	Genoma_Indels__barcode14__Mendelics_2021-05-19-Lote14-placa01.fasta	P.1	19	HOSPITAL MUNICIPAL REYNALDO GUERRA CAJATI	CAJATI	DRS 12 REGISTRO	2021-05-10	DEL28877-28894
353236134	Genoma_Indels__barcode75__Mendelics_2021-05-19-Lote14-placa01.fasta	P.1	19	HOSPITAL MUNICIPAL REYNALDO GUERRA CAJATI	CAJATI	DRS 12 REGISTRO	2021-05-10	DEL28877-28894
353253827	Genoma_Indels__353253827__Coutinho_2021-05-30.fasta	P.1	20	SECRETARIA DE SAUDE DE SAO PEDRO	SAO PEDRO	DRS 10 PIRACICABA	2021-05-11	DEL28877-28894
353254257	Genoma_Indels__353254257__Coutinho_2021-05-30.fasta	P.1	20	SECRETARIA DE SAUDE DE SAO PEDRO	SAO PEDRO	DRS 10 PIRACICABA	2021-05-11	DEL28877-28894
353332741	Genoma_Indels__353332741__Coutinho_2021-05-30.fasta	P.1	20	UPA II JUNDIAI	JUNDIAI	DRS 07 CAMPINAS	2021-05-16	DEL28877-28894
353341545	Genoma_Indels__353341545__Coutinho_2021-05-30.fasta	P.1	20	CENTRO DE SAUDE II IBITINGA	IBITINGA	DRS 03 ARARAQUARA	2021-05-16	DEL28877-28894
353341672	Genoma_Indels__353341672__Coutinho_2021-05-30.fasta	P.1	20	CENTRO DE SAUDE II IBITINGA	IBITINGA	DRS 03 ARARAQUARA	2021-05-16	DEL28877-28894
353372602	Genoma_Indels__353372602__Coutinho_2021-05-30.fasta	P.1	20	PSF VIRGINIO BASSO	SUMARE	DRS 07 CAMPINAS	2021-05-18	DEL28877-28894
353372903	Genoma_Indels__45694__Heidge_2021-05-28.fasta	P.1	20	VIGILANCIA EPIDEMIOLOGICA E CONTROLE DE VETORES PIRASSUNUN	PIRASSUNUNGA	DRS 10 PIRACICABA	2021-05-18	DEL28877-28894
353547274	Genoma_Indels__353547274__Coutinho_2021-06-05.fasta	P.1	21	SERV DE VIG SANITARIA EPIDEMIO E CTRL DE ZOONOZES GUARUJA	GUARUJA	DRS 04 BAIXADA SANTISTA	2021-05-26	DEL28877-28894
353548656	Genoma_Indels__353548656__Nogueira_2021-06-04.fasta	P.1	21	UBS III DE ELDORADO ELDORADO S P	ELDORADO	DRS 12 REGISTRO	2021-05-26	DEL28877-28894
353550572	Genoma_Indels__353550572__Nogueira_2021-06-04.fasta	P.1	21	VIGILANCIA EM SAUDE	CAJATI	DRS 12 REGISTRO	2021-05-27	DEL28877-28894
353617521	Genoma_Indels__353617521__Nogueira_10-06-2021__SE22.fasta	B.1	22	CENTRO DE SAUDE DE CHAVANTES	CHAVANTES	DRS 09 MARÍLIA	2021-05-31	DEL28877-28894
353689934	Genoma_Indels__353689934__Coutinho__12-06-2021__SE22.fasta	P.1	22	UNIDADE PSF TAQUARIVAI	TAQUARIVAI	DRS 16 SOROCABA	2021-06-01	DEL28877-28894
353690819	Genoma_Indels__353690819__Coutinho__12-06-2021__SE22.fasta	P.1	22	POLICLINICA COVID 19 ITAPETININGA	ITAPETININGA	DRS 16 SOROCABA	2021-06-02	DEL28877-28894
353691618	Genoma_Indels__353691618__Rejane__14-06-2021__SE22.fasta	B.1.332	22	HOSPITAL REGIONAL DE ITAPETININGA	ITAPETININGA	DRS 16 SOROCABA	2021-06-03	DEL28877-28894
353694527	Genoma_Indels__353694527__Coutinho__12-06-2021__SE22.fasta	P.1	22	UNIDADE PSF TAQUARIVAI	TAQUARIVAI	DRS 16 SOROCABA	2021-06-03	DEL28877-28894
353747513	Genoma_Indels__Se23-000353747513__Nogueira_20-06-2021__SE23.fasta	P.1	23	CS III VILA ODILON	OURINHOS	DRS 09 MARÍLIA	2021-06-07	DEL28877-28894
353752028	Genoma_Indels__Se23-000353752028__Rejane__20-06-2021__SE23.fasta	P.1	23	UNIDADE DE VIGILANCIA EM SAUDE	SAO JOAQUIM DA BARRA	DRS 08 FRANCA	2021-06-06	DEL28877-28886
353765717	Genoma_Indels__Se23-000353765717__Rejane__20-06-2021__SE23.fasta	P.1	23	UNIDADE DE VIGILANCIA EM SAUDE	SAO JOAQUIM DA BARRA	DRS 08 FRANCA	2021-06-06	DEL28877-28886
353785299	Genoma_Indels__Se23_000353785299__Coutinho__19-06-2021__SE23.fasta	P.1	23	SECRETARIA MUNICIPAL DE SAUDE SOROCABA	SOROCABA	DRS 16 SOROCABA	2021-06-08	DEL28877-28894
353806121	Genoma_Indels__Se23_000353806121__Coutinho__19-06-2021__SE23.fasta	P.1	23	SECRETARIA DE SAUDE	UBATUBA	DRS 17 TAUBATÉ	2021-06-09	DEL28877-28894
353927852	Genoma_Indels__Se24_000353927852_S51__Coutinho__2021-06-26__SE24.fasta	P.1	24	AMBULATORIO MEDICO E ODONTOLOGICO MUNICIPAL DE PIEDADE	PIEDADE	DRS 16 SOROCABA	2021-06-15	DEL28877-28894
353951204	Genoma_Indels__Se24_000353951204_S61__Coutinho__2021-06-26__SE24.fasta	P.1	24	PSF DR ANTONIO PIRES DE ALMEIDA PORTO FELIZ	PORTO FELIZ	DRS 16 SOROCABA	2021-06-16	DEL28877-28894
353967133	Genoma_Indels__Se24_000353967133_S92__Coutinho__2021-06-26__SE24.fasta	P.1	24	CENTRO DE SAUDE DE MONTE CASTELO	MONTE CASTELO	DRS 11 PRESIDENTE PRUDENTE	2021-06-18	DEL28877-28894
353967351	Genoma_Indels__Se24_000353967351_S95__Coutinho__2021-06-26__SE24.fasta	P.1	24	CENTRO DE SAUDE DE MONTE CASTELO	MONTE CASTELO	DRS 11 PRESIDENTE PRUDENTE	2021-06-18	DEL28877-28894
353987327	Genoma_Indels__Se25_000353987327__Butantan_03-07-2021__SE25.fasta	P.1	25	UPA II JUNDIAI	JUNDIAI	DRS 07 CAMPINAS	2021-06-20	DEL28877-28894
354014080	Genoma_Indels__Se25_000354014080__Butantan_03-07-2021__SE25.fasta	P.1	25	HOSPITAL MUNICIPAL DR TABAJARA RAMOS	MOGI GUACU	DRS 14 SÃO JOÃO DA BOA VISTA	2021-06-21	DEL28877-28886
354029629	Genoma_Indels__SE25-000354029629__Nogueira_03-07-2021__SE25.fasta	P.1	25	HOSPITAL MUNICIPAL DE ITAPIRA	ITAPIRA	DRS 14 SÃO JOÃO DA BOA VISTA	2021-06-22	DEL28877-28894
354048706	Genoma_Indels__Se25_000354048706__Coutinho_03-07-2021__SE25.fasta	P.1	25	UBS TABOAO	GUARULHOS	DRS 01 GRANDE SÃO PAULO	2021-06-23	DEL28877-28894
354054838	Genoma_Indels__Se25_000354054838__Coutinho_03-07-2021__SE25.fasta	P.1	25	UNIDADE DE PRONTO ATENDIMENTO DE VARZEA PAULISTA UPA II	VARZEA PAULISTA	DRS 07 CAMPINAS	2021-06-23	DEL28877-28894
354092121	Genoma_Indels__barcode57.Se26_000354092121__Mendelics_Placa01__SE26.fasta	P.1	26	SECAO CENTRO DE DIAGNOSTICO SECEDI	SANTOS	DRS 04 BAIXADA SANTISTA	2021-06-27	DEL28877-28894
354094432	Genoma_Indels__barcode69.Se26_000354094432__Mendelics_Placa02__SE26.fasta	P.1	26	HOSP MUN CIDADE TIRADENTES CARMEN PRUDENTE	SAO PAULO	DRS 01 GRANDE SÃO PAULO	2021-06-27	DEL28847-28886
354099867	Genoma_Indels__barcode06.Se26_000354099867__Mendelics_Placa01__SE26.fasta	P.1	26	CADIP VILA REGINA FERNANDOPOLIS	FERNANDOPOLIS	DRS 15 SÃO JOSÉ DO RIO PRETO	2021-06-28	DEL28877-28894
354111028	Genoma_Indels__Se26_000354111028_S51__Butantan_08-07-2021__SE26.fasta	P.1	26	POLICLINICA HORTOLANDIA	JUNDIAI	DRS 07 CAMPINAS	2021-06-28	DEL28877-28894
354112156	Genoma_Indels__Se26_000354112156_S60__Butantan_08-07-2021__SE26.fasta	P.1	26	UNIDADE DE SAUDE DA FAMILIA NOVO HORIZONTE	JUNDIAI	DRS 07 CAMPINAS	2021-06-28	DEL28877-28894
354115476	Genoma_Indels__Se26_000354115476_S7__Coutinho_09-07-2021__SE26.fasta	P.1	26	SERV DE VIG SANITARIA EPIDEMIO E CTRL DE ZOONOZES GUARUJA	GUARUJA	DRS 04 BAIXADA SANTISTA	2021-06-27	DEL28877-28894
354128431	Genoma_Indels__se26_000354128431_S112__Coutinho_09-07-2021__SE26.fasta	B.1	26	POLICLINICA BONSUCESSO	GUARULHOS	DRS 01 GRANDE SÃO PAULO	2021-06-29	DEL28877-28894
354136601	Genoma_Indels__SE26-000354136601__Nogueira_08-07-2021__SE26.fasta	P.1	26	UNIDADE DE VIGILANCIA EM SAUDE	SAO JOAQUIM DA BARRA	DRS 08 FRANCA	2021-06-29	DEL28877-28886
354150222	Genoma_Indels__Se26_000354150222_S289__Coutinho_09-07-2021__SE26.fasta	B.1	26	SECRETARIA MUNICIPAL DE SAUDE SOROCABA	SOROCABA	DRS 16 SOROCABA	2021-06-29	DEL28877-28894
354169982	Genoma_Indels__Se26_000354169982_S206__Coutinho_09-07-2021__SE26.fasta	P.1	26	CENTRO DE SAUDE DE MONTE CASTELO	MONTE CASTELO	DRS 11 PRESIDENTE PRUDENTE	2021-07-02	DEL28877-28894
354179282	Genoma_Indels__Se27_000354179282_S240__Butantan_SE27+SE28.fasta	P.1	27	SECRETARIA MUNCIPAL DE SAUDE DE SANTA BARBARA D OESTE	SANTA BARBARA D'OESTE	DRS 07 CAMPINAS	2021-07-02	DEL28877-28894
354188892	Genoma_Indels__Se27_000354188892_S132__Butantan_SE27+SE28.fasta	P.1	27	PRONTO ATENDIMENTO MUNICIPAL DE JACUPIRANGA	JACUPIRANGA	DRS 12 REGISTRO	2021-07-05	DEL28877-28894
354195690	Genoma_Indels__Se27_000354195690_S3__Coutinho_20-07-2021__SE27.fasta	B.1	27	CENTRO DE SAUDE DE CHAVANTES	CHAVANTES	DRS 09 MARÍLIA	2021-07-05	DEL28877-28894
354196879	Genoma_Indels__Se27_000354196879_S138__Butantan_SE27+SE28.fasta	B.1	27	HOSPITAL MUNICIPAL REYNALDO GUERRA CAJATI	CAJATI	DRS 12 REGISTRO	2021-07-05	DEL28877-28894
354199064	Genoma_Indels__Se27_000354199064_S198__Coutinho_20-07-2021__SE27.fasta	P.1	27	EMERGENCIA RESPIRATORIA DE NOVA GRANADA	NOVA GRANADA	DRS 15 SÃO JOSÉ DO RIO PRETO	2021-07-05	DEL28877-28894
354219499	Genoma_Indels__Se27-000354219499__Rejane_19-Jul-2021__SE27.fasta	P.1	27	AMBULATORIO MEDICO E ODONTOLOGICO MUNICIPAL DE PIEDADE	PIEDADE	DRS 16 SOROCABA	2021-07-06	DEL28877-28894
354240361	Genoma_Indels__Se27-000354240361_S24__Butantan_SE27+SE28.fasta	P.1	27	PSF DR ANTONIO PIRES DE ALMEIDA PORTO FELIZ	PORTO FELIZ	DRS 16 SOROCABA	2021-07-07	DEL28877-28894
354252104	Genoma_Indels__Se27-000354252104_S20__Butantan_SE27+SE28.fasta	P.1	27	PRONTO ATENDIMENTO MUNICIPAL ITALO SANTUCCI	BURI	DRS 16 SOROCABA	2021-07-09	DEL28877-28894
354267500	Genoma_Indels__Se28-000354267500__Rejane_23-07-2021__SE28.fasta	P.1	28	HOSPITAL MUNICIPAL LEONARDUS VAN MELLIS	PARANAPANEMA	DRS 06 BAURU	2021-07-11	DEL28877-28894
354268711	Genoma_Indels__Se28-000354268711_S21__Butantan_26-07-2021__SE28.fasta	P.1	28	HOSPITAL MUNICIPAL LEONARDUS VAN MELLIS	PARANAPANEMA	DRS 06 BAURU	2021-07-12	DEL28877-28894
354268751	Genoma_Indels__Se28_000354268751__Coutinho_24-07-2021__SE28.fasta	P.1	28	HOSPITAL MUNICIPAL LEONARDUS VAN MELLIS	PARANAPANEMA	DRS 06 BAURU	2021-07-12	DEL28877-28894
354271922	Genoma_Indels__Se28_000354271922__Coutinho_24-07-2021__SE28.fasta	P.1	28	SANTA CASA DE PORTO FELIZ	PORTO FELIZ	DRS 16 SOROCABA	2021-07-11	DEL28877-28894
354287318	Genoma_Indels__Se28_000354287318__Coutinho_24-07-2021__SE28.fasta	P.1	28	NUCLEO SAUDE III N HABITACIONAL PRESIDENTE GEISEL BAURU	BAURU	DRS 06 BAURU	2021-07-13	DEL28877-28894
354290378	Genoma_Indels__Se28-000354290378__Nogueira_26-07-2021__SE28.fasta	P.1	28	SANTA CASA DE PORTO FELIZ	PORTO FELIZ	DRS 16 SOROCABA	2021-07-12	DEL28877-28894
354293392	Genoma_Indels__Se28-000354293392__Nogueira_26-07-2021__SE28.fasta	B.1	28	SECRETARIA MUNICIPAL DE SAUDE SOROCABA	SOROCABA	DRS 16 SOROCABA	2021-07-12	DEL28877-28894
2101026083	Genoma_Indels__18VE-But15__Heidge_2021-05-13.fasta	P.1	18	INSIDE DIAGNÓSTICOS	SÃO PAULO	DRS 01 GRANDE SÃO PAULO	2021-05-03	DEL28877-28886
2134836711	Genoma_Indels__2134836711__Coutinho__12-06-2021__SE22.fasta	P.1	22	INSIDE DIAGNÓSTICOS	SÃO PAULO	DRS 01 GRANDE SÃO PAULO	2021-05-28	DEL28877-28894
2163268298	Genoma_Indels__2163268298__Coutinho_2021-06-05.fasta	P.1	21	INSIDE DIAGNÓSTICOS	SÃO PAULO	DRS 01 GRANDE SÃO PAULO	2021-05-24	DEL28877-28894
CRSL-SE19-AMO15	Genoma_Indels__CRSL-SE19-AMO15__Butantan_2021-05-21.fasta	P.1	19	BIOFAST	SÃO PAULO	DRS 01 GRANDE SÃO PAULO	2021-05-11	DEL28877-28894
CRSN_SE16 AMO8	Genoma_Indels__BiofastCRSN_SE16AMO8__Coutinho_2021-05-06.fasta	P.1	16	BIOFAST	SÃO PAULO	DRS 01 GRANDE SÃO PAULO	2021-04-21	DEL28877-28894
CRSS-SE19-AMO10	Genoma_Indels__CRSS-SE19-AMO10__Butantan_2021-05-21.fasta	P.1	19	BIOFAST	SÃO PAULO	DRS 01 GRANDE SÃO PAULO	2021-05-11	DEL28877-28894
inside_75	Genoma_Indels__se28_inside_75_S306__Butantan_26-07-2021__SE28.fasta	P.1	28	INSIDE DIAGNÓSTICOS	SAO PAULO	DRS 01 GRANDE SAO PAULO	2021-07-12	DEL28877-28894
SE27_INSIDE_155	Genoma_Indels__SE27_INSIDE_155_S42__Butantan_SE27+SE28.fasta	B.1	27	INSIDE DIAGNÓSTICOS	SÃO PAULO	DRS 01 GRANDE SÃO PAULO	2021-07-05	DEL28877-28894
